# Supplementary material for: Time until onset of acute kidney injury by combination therapy with “Triple Whammy” drugs obtained from Japanese Adverse Drug Event Report database
Source: PLoS One. 2022 Feb 9;17(2):e0263682. doi: 10.1371/journal.pone.0263682 (PMC8827454; doi:10.1371/journal.pone.0263682)
Supplement: S9 Table — Abbreviations: AKI, acute kidney injury; NSAIDs, nonsteroidal anti-inflammatory drugs; RASIs, renin angiotensin-system inhibitors. (XLSX) [file pone.0263682.s010.xlsx]

## Sheet: Data
S9 Table. Dataset for time until AKI onset by TW drug combination.
Abbreviations: AKI, acute kidney injury; NSAIDs, nonsteroidal anti-inflammatory drugs; RASIs, renin angiotensin-system inhibitors.
Time until AKI (days)	All cases	RASIs(-), Diuretics(-), NSAIDs(+)	RASIs(-), Diuretics(+), NSAIDs(-)	RASIs(+), Diuretics(-), NSAIDs(-)	RASIs(+), Diuretics(-), NSAIDs(+)	RASIs(+), Diuretics(+), NSAIDs(-)	RASIs(-), Diuretics(+), NSAIDs(+)	RASIs(+), Diuretics(+), NSAIDs(+)	From: RASIs(+), Diuretics(-), NSAIDs(-) To: RASIs(+), Diuretics(+), NSAIDs(-)	From: RASIs(+), Diuretics(-), NSAIDs(-) To: RASIs(+), Diuretics(-), NSAIDs(+)	From: RASIs(-), Diuretics(+), NSAIDs(-) To: RASIs(+), Diuretics(+), NSAIDs(-)	From: RASIs(-), Diuretics(+), NSAIDs(-) To: RASIs(-), Diuretics(+), NSAIDs(+)	From: RASIs(-), Diuretics(-), NSAIDs(+) To: RASIs(+), Diuretics(-), NSAIDs(+)	From: RASIs(-), Diuretics(-), NSAIDs(+) To: RASIs(-), Diuretics(+), NSAIDs(+)	From: RASIs(-), Diuretics(+), NSAIDs(+) To: RASIs(+), Diuretics(+), NSAIDs(+)	From: RASIs(+), Diuretics(-), NSAIDs(+) To: RASIs(+), Diuretics(+), NSAIDs(+)	From: RASIs(+), Diuretics(+), NSAIDs(-) To: RASIs(+), Diuretics(+), NSAIDs(+)
0	155	36	55	22	3	22	11	6	13	3	5	2	0	8	2	2	2
1	137	63	40	10	9	4	9	2	1	6	1	4	0	4	0	2	0
2	140	74	28	13	10	9	3	3	4	7	1	1	2	1	0	0	3
3	142	85	31	9	4	9	3	1	1	4	6	1	0	2	0	0	0
4	87	44	19	9	3	5	2	5	2	2	0	2	0	0	0	0	1
5	81	33	20	5	2	8	11	2	0	1	1	7	1	4	0	0	1
6	74	34	20	6	5	5	3	1	0	5	1	2	0	1	0	0	1
7	89	45	14	11	3	8	5	3	4	3	3	2	0	3	0	0	2
8	48	18	8	5	2	7	5	3	1	1	3	0	1	4	0	1	2
9	40	16	7	2	1	8	3	3	0	0	2	2	1	1	0	2	0
10	37	17	7	5	0	8	0	0	0	0	2	0	0	0	0	0	0
11	30	15	7	4	1	3	0	0	0	1	0	0	0	0	0	0	0
12	39	12	13	5	1	8	0	0	1	0	0	0	0	0	0	0	0
13	37	8	12	7	1	7	2	0	0	0	0	2	0	0	0	0	0
14	48	15	9	10	1	8	5	0	2	0	2	1	0	2	0	0	0
15	17	4	7	4	0	1	1	0	0	0	0	1	0	0	0	0	0
16	27	10	9	6	0	2	0	0	1	0	0	0	0	0	0	0	0
17	22	7	7	3	3	1	1	0	0	2	0	1	0	0	0	0	0
18	19	6	8	0	0	1	4	0	0	0	0	2	0	2	0	0	0
19	23	3	7	9	0	3	1	0	0	0	0	0	0	0	0	0	0
20	27	7	11	5	1	2	1	0	0	1	1	1	0	0	0	0	0
21	21	8	4	5	1	2	1	0	1	0	0	0	0	1	0	0	0
22	15	6	3	1	0	3	1	1	0	0	0	0	0	0	0	0	0
23	9	6	1	1	0	0	1	0	0	0	0	0	0	1	0	0	0
24	17	8	5	1	1	1	0	1	0	1	0	0	0	0	0	0	1
25	16	2	4	5	2	3	0	0	1	1	0	0	0	0	0	0	0
26	15	7	3	3	0	2	0	0	1	0	0	0	0	0	0	0	0
27	24	12	3	5	1	3	0	0	2	1	0	0	0	0	0	0	0
28	24	6	2	8	1	7	0	0	2	0	1	0	1	0	0	0	0
29	7	3	1	2	1	0	0	0	0	0	0	0	0	0	0	0	0
30	9	6	0	1	0	2	0	0	0	0	1	0	0	0	0	0	0
31	8	2	3	1	1	1	0	0	0	1	1	0	0	0	0	0	0
32	19	11	2	1	2	2	1	0	0	0	0	1	0	0	0	0	0
33	11	2	3	2	0	1	0	3	1	0	0	0	0	0	0	1	1
34	14	4	2	3	1	2	2	0	1	1	0	1	0	1	0	0	0
35	13	5	1	4	1	2	0	0	0	1	0	0	0	0	0	0	0
36	10	2	3	1	0	3	1	0	0	0	1	1	0	0	0	0	0
37	9	2	4	2	0	1	0	0	1	0	0	0	0	0	0	0	0
38	11	4	4	1	0	2	0	0	0	0	0	0	0	0	0	0	0
39	6	1	2	3	0	0	0	0	0	0	0	0	0	0	0	0	0
40	10	4	5	0	0	0	1	0	0	0	0	0	0	1	0	0	0
41	5	0	1	0	0	4	0	0	1	0	1	0	0	0	0	0	0
42	17	8	2	4	0	3	0	0	1	0	1	0	0	0	0	0	0
43	8	1	2	1	0	4	0	0	2	0	0	0	0	0	0	0	0
44	9	2	1	1	1	4	0	0	0	0	2	0	1	0	0	0	0
45	10	2	1	6	0	1	0	0	0	0	0	0	0	0	0	0	0
46	6	2	2	0	1	0	1	0	0	1	0	1	0	0	0	0	0
47	4	1	0	0	0	3	0	0	0	0	0	0	0	0	0	0	0
48	6	0	1	3	1	1	0	0	0	0	0	0	0	0	0	0	0
49	11	5	2	0	1	3	0	0	3	1	0	0	0	0	0	0	0
50	5	2	3	0	0	0	0	0	0	0	0	0	0	0	0	0	0
51	5	3	1	0	0	1	0	0	1	0	0	0	0	0	0	0	0
52	12	7	1	2	0	2	0	0	0	0	0	0	0	0	0	0	0
53	7	1	1	4	0	1	0	0	0	0	1	0	0	0	0	0	0
54	9	2	4	2	0	0	0	1	0	0	0	0	0	0	0	0	1
55	7	2	1	3	0	1	0	0	1	0	0	0	0	0	0	0	0
56	7	3	0	1	0	2	1	0	0	0	1	0	0	0	0	0	0
57	3	0	0	3	0	0	0	0	0	0	0	0	0	0	0	0	0
58	3	0	1	0	0	2	0	0	0	0	1	0	0	0	0	0	0
59	10	1	0	6	0	3	0	0	1	0	1	0	0	0	0	0	0
60	7	3	1	1	0	2	0	0	1	0	1	0	0	0	0	0	0
61	2	0	1	1	0	0	0	0	0	0	0	0	0	0	0	0	0
62	8	5	2	0	0	1	0	0	0	0	0	0	0	0	0	0	0
63	7	1	1	0	1	3	0	1	0	1	3	0	0	0	0	1	0
64	3	0	1	1	0	1	0	0	1	0	0	0	0	0	0	0	0
65	3	1	1	1	0	0	0	0	0	0	0	0	0	0	0	0	0
66	2	0	0	0	0	2	0	0	0	0	1	0	0	0	0	0	0
67	5	2	0	1	1	1	0	0	0	0	0	0	1	0	0	0	0
68	4	0	2	2	0	0	0	0	0	0	0	0	0	0	0	0	0
69	4	3	0	0	0	0	1	0	0	0	0	0	0	0	0	0	0
70	12	3	1	4	0	4	0	0	2	0	1	0	0	0	0	0	0
71	2	0	1	1	0	0	0	0	0	0	0	0	0	0	0	0	0
72	4	2	1	0	0	1	0	0	0	0	0	0	0	0	0	0	0
73	1	0	0	0	0	1	0	0	0	0	1	0	0	0	0	0	0
74	0	0	0	0	0	0	0	0	0	0	0	0	0	0	0	0	0
75	1	0	0	0	0	1	0	0	0	0	0	0	0	0	0	0	0
76	8	4	2	2	0	0	0	0	0	0	0	0	0	0	0	0	0
77	2	0	0	0	2	0	0	0	0	2	0	0	0	0	0	0	0
78	6	1	3	1	0	1	0	0	1	0	0	0	0	0	0	0	0
79	5	3	1	1	0	0	0	0	0	0	0	0	0	0	0	0	0
80	6	2	0	1	0	2	1	0	0	0	0	1	0	0	0	0	0
81	2	1	0	1	0	0	0	0	0	0	0	0	0	0	0	0	0
82	4	1	0	1	0	2	0	0	0	0	0	0	0	0	0	0	0
83	2	1	1	0	0	0	0	0	0	0	0	0	0	0	0	0	0
84	14	2	1	6	0	5	0	0	3	0	2	0	0	0	0	0	0
85	0	0	0	0	0	0	0	0	0	0	0	0	0	0	0	0	0
86	5	1	4	0	0	0	0	0	0	0	0	0	0	0	0	0	0
87	5	0	4	1	0	0	0	0	0	0	0	0	0	0	0	0	0
88	3	0	1	1	0	1	0	0	1	0	0	0	0	0	0	0	0
89	3	0	0	2	0	0	0	1	0	0	0	0	0	0	0	0	0
90	3	0	0	3	0	0	0	0	0	0	0	0	0	0	0	0	0
91	9	4	0	5	0	0	0	0	0	0	0	0	0	0	0	0	0
92	3	2	1	0	0	0	0	0	0	0	0	0	0	0	0	0	0
93	1	0	1	0	0	0	0	0	0	0	0	0	0	0	0	0	0
94	0	0	0	0	0	0	0	0	0	0	0	0	0	0	0	0	0
95	3	1	0	0	0	2	0	0	1	0	1	0	0	0	0	0	0
96	5	1	1	0	0	3	0	0	0	0	2	0	0	0	0	0	0
97	3	0	1	1	0	1	0	0	0	0	1	0	0	0	0	0	0
98	13	1	3	4	2	3	0	0	2	1	0	0	1	0	0	0	0
99	3	1	1	1	0	0	0	0	0	0	0	0	0	0	0	0	0
100	1	0	0	1	0	0	0	0	0	0	0	0	0	0	0	0	0
101	5	1	1	3	0	0	0	0	0	0	0	0	0	0	0	0	0
102	1	0	1	0	0	0	0	0	0	0	0	0	0	0	0	0	0
103	0	0	0	0	0	0	0	0	0	0	0	0	0	0	0	0	0
104	2	1	0	1	0	0	0	0	0	0	0	0	0	0	0	0	0
105	3	1	0	1	0	1	0	0	0	0	1	0	0	0	0	0	0
106	4	1	0	1	0	0	1	1	0	0	0	1	0	0	1	0	0
107	1	0	0	0	0	1	0	0	0	0	0	0	0	0	0	0	0
108	3	0	1	1	0	1	0	0	1	0	0	0	0	0	0	0	0
109	5	1	1	2	0	1	0	0	1	0	0	0	0	0	0	0	0
110	4	1	0	2	1	0	0	0	0	1	0	0	0	0	0	0	0
111	2	0	2	0	0	0	0	0	0	0	0	0	0	0	0	0	0
112	7	0	0	4	1	0	1	1	0	1	0	0	0	1	0	1	0
113	2	0	0	1	0	1	0	0	0	0	0	0	0	0	0	0	0
114	2	0	0	1	0	1	0	0	0	0	0	0	0	0	0	0	0
115	3	1	0	1	0	1	0	0	1	0	0	0	0	0	0	0	0
116	1	0	1	0	0	0	0	0	0	0	0	0	0	0	0	0	0
117	4	1	2	0	0	1	0	0	1	0	0	0	0	0	0	0	0
118	0	0	0	0	0	0	0	0	0	0	0	0	0	0	0	0	0
119	4	0	1	1	1	1	0	0	0	0	1	0	1	0	0	0	0
120	3	0	1	2	0	0	0	0	0	0	0	0	0	0	0	0	0
121	2	1	0	0	0	1	0	0	1	0	0	0	0	0	0	0	0
122	3	0	1	1	1	0	0	0	0	0	0	0	0	0	0	0	0
123	1	0	0	0	1	0	0	0	0	1	0	0	0	0	0	0	0
124	0	0	0	0	0	0	0	0	0	0	0	0	0	0	0	0	0
125	1	0	0	0	0	0	0	1	0	0	0	0	0	0	0	1	0
126	4	0	0	1	0	3	0	0	1	0	1	0	0	0	0	0	0
127	2	0	1	0	0	1	0	0	0	0	0	0	0	0	0	0	0
128	1	0	1	0	0	0	0	0	0	0	0	0	0	0	0	0	0
129	3	0	2	0	0	1	0	0	0	0	0	0	0	0	0	0	0
130	2	0	0	1	0	1	0	0	1	0	0	0	0	0	0	0	0
131	2	1	0	0	1	0	0	0	0	0	0	0	0	0	0	0	0
132	3	0	0	1	0	1	0	1	0	0	0	0	0	0	0	0	0
133	6	0	0	1	1	4	0	0	2	0	1	0	0	0	0	0	0
134	1	0	0	1	0	0	0	0	0	0	0	0	0	0	0	0	0
135	2	0	0	1	0	1	0	0	1	0	0	0	0	0	0	0	0
136	2	1	0	0	0	1	0	0	0	0	0	0	0	0	0	0	0
137	5	3	1	1	0	0	0	0	0	0	0	0	0	0	0	0	0
138	6	0	2	1	0	3	0	0	0	0	2	0	0	0	0	0	0
139	4	1	2	0	0	1	0	0	0	0	0	0	0	0	0	0	0
140	1	1	0	0	0	0	0	0	0	0	0	0	0	0	0	0	0
141	0	0	0	0	0	0	0	0	0	0	0	0	0	0	0	0	0
142	6	2	1	2	0	1	0	0	1	0	0	0	0	0	0	0	0
143	0	0	0	0	0	0	0	0	0	0	0	0	0	0	0	0	0
144	5	1	1	2	1	0	0	0	0	0	0	0	1	0	0	0	0
145	4	0	0	1	1	2	0	0	0	1	0	0	0	0	0	0	0
146	1	1	0	0	0	0	0	0	0	0	0	0	0	0	0	0	0
147	3	2	0	1	0	0	0	0	0	0	0	0	0	0	0	0	0
148	2	1	1	0	0	0	0	0	0	0	0	0	0	0	0	0	0
149	1	0	1	0	0	0	0	0	0	0	0	0	0	0	0	0	0
150	3	1	0	1	0	0	0	1	0	0	0	0	0	0	0	0	0
151	1	0	0	1	0	0	0	0	0	0	0	0	0	0	0	0	0
152	2	0	1	0	1	0	0	0	0	0	0	0	1	0	0	0	0
153	4	1	1	2	0	0	0	0	0	0	0	0	0	0	0	0	0
154	4	2	0	1	0	1	0	0	0	0	1	0	0	0	0	0	0
155	4	0	0	2	0	2	0	0	1	0	0	0	0	0	0	0	0
156	2	0	0	1	0	1	0	0	0	0	0	0	0	0	0	0	0
157	2	0	0	1	0	0	1	0	0	0	0	1	0	0	0	0	0
158	2	0	0	1	0	1	0	0	1	0	0	0	0	0	0	0	0
159	5	2	0	1	0	2	0	0	1	0	0	0	0	0	0	0	0
160	2	2	0	0	0	0	0	0	0	0	0	0	0	0	0	0	0
161	2	0	0	1	0	1	0	0	1	0	0	0	0	0	0	0	0
162	1	0	0	0	1	0	0	0	0	1	0	0	0	0	0	0	0
163	2	0	1	0	0	1	0	0	0	0	0	0	0	0	0	0	0
164	1	0	0	0	0	1	0	0	1	0	0	0	0	0	0	0	0
165	1	0	0	0	0	1	0	0	1	0	0	0	0	0	0	0	0
166	2	2	0	0	0	0	0	0	0	0	0	0	0	0	0	0	0
167	4	0	2	1	0	1	0	0	0	0	1	0	0	0	0	0	0
168	5	0	0	2	0	3	0	0	1	0	2	0	0	0	0	0	0
169	0	0	0	0	0	0	0	0	0	0	0	0	0	0	0	0	0
170	0	0	0	0	0	0	0	0	0	0	0	0	0	0	0	0	0
171	2	0	0	2	0	0	0	0	0	0	0	0	0	0	0	0	0
172	3	1	2	0	0	0	0	0	0	0	0	0	0	0	0	0	0
173	0	0	0	0	0	0	0	0	0	0	0	0	0	0	0	0	0
174	0	0	0	0	0	0	0	0	0	0	0	0	0	0	0	0	0
175	4	0	1	2	0	1	0	0	1	0	0	0	0	0	0	0	0
176	0	0	0	0	0	0	0	0	0	0	0	0	0	0	0	0	0
177	1	0	1	0	0	0	0	0	0	0	0	0	0	0	0	0	0
178	1	0	0	1	0	0	0	0	0	0	0	0	0	0	0	0	0
179	1	0	0	0	0	1	0	0	1	0	0	0	0	0	0	0	0
180	2	1	0	1	0	0	0	0	0	0	0	0	0	0	0	0	0
181	0	0	0	0	0	0	0	0	0	0	0	0	0	0	0	0	0
182	3	1	2	0	0	0	0	0	0	0	0	0	0	0	0	0	0
183	1	0	0	0	0	1	0	0	0	0	1	0	0	0	0	0	0
184	1	1	0	0	0	0	0	0	0	0	0	0	0	0	0	0	0
185	0	0	0	0	0	0	0	0	0	0	0	0	0	0	0	0	0
186	0	0	0	0	0	0	0	0	0	0	0	0	0	0	0	0	0
187	0	0	0	0	0	0	0	0	0	0	0	0	0	0	0	0	0
188	2	0	0	1	0	0	1	0	0	0	0	0	0	0	0	0	0
189	3	1	0	2	0	0	0	0	0	0	0	0	0	0	0	0	0
190	0	0	0	0	0	0	0	0	0	0	0	0	0	0	0	0	0
191	1	0	0	1	0	0	0	0	0	0	0	0	0	0	0	0	0
192	1	0	0	0	0	1	0	0	0	0	1	0	0	0	0	0	0
193	0	0	0	0	0	0	0	0	0	0	0	0	0	0	0	0	0
194	0	0	0	0	0	0	0	0	0	0	0	0	0	0	0	0	0
195	2	0	0	1	0	1	0	0	0	0	0	0	0	0	0	0	0
196	5	0	1	0	0	4	0	0	1	0	0	0	0	0	0	0	0
197	2	0	0	1	0	1	0	0	0	0	0	0	0	0	0	0	0
198	1	1	0	0	0	0	0	0	0	0	0	0	0	0	0	0	0
199	0	0	0	0	0	0	0	0	0	0	0	0	0	0	0	0	0
200	3	2	0	1	0	0	0	0	0	0	0	0	0	0	0	0	0
201	2	1	0	0	0	1	0	0	0	0	1	0	0	0	0	0	0
202	1	1	0	0	0	0	0	0	0	0	0	0	0	0	0	0	0
203	3	1	1	1	0	0	0	0	0	0	0	0	0	0	0	0	0
204	3	0	1	2	0	0	0	0	0	0	0	0	0	0	0	0	0
205	4	0	1	2	0	1	0	0	1	0	0	0	0	0	0	0	0
206	0	0	0	0	0	0	0	0	0	0	0	0	0	0	0	0	0
207	1	1	0	0	0	0	0	0	0	0	0	0	0	0	0	0	0
208	1	0	0	0	0	1	0	0	0	0	0	0	0	0	0	0	0
209	2	1	1	0	0	0	0	0	0	0	0	0	0	0	0	0	0
210	3	1	0	1	0	1	0	0	1	0	0	0	0	0	0	0	0
211	2	1	0	1	0	0	0	0	0	0	0	0	0	0	0	0	0
212	1	0	0	0	0	1	0	0	1	0	0	0	0	0	0	0	0
213	1	0	0	0	0	1	0	0	1	0	0	0	0	0	0	0	0
214	1	0	0	1	0	0	0	0	0	0	0	0	0	0	0	0	0
215	1	0	0	0	0	1	0	0	0	0	1	0	0	0	0	0	0
216	2	0	0	0	0	1	1	0	0	0	1	1	0	0	0	0	0
217	0	0	0	0	0	0	0	0	0	0	0	0	0	0	0	0	0
218	1	0	0	1	0	0	0	0	0	0	0	0	0	0	0	0	0
219	2	2	0	0	0	0	0	0	0	0	0	0	0	0	0	0	0
220	1	1	0	0	0	0	0	0	0	0	0	0	0	0	0	0	0
221	1	0	0	0	0	1	0	0	0	0	1	0	0	0	0	0	0
222	1	0	0	0	0	0	0	1	0	0	0	0	0	0	0	1	0
223	1	0	0	1	0	0	0	0	0	0	0	0	0	0	0	0	0
224	3	1	0	0	1	0	1	0	0	0	0	0	0	1	0	0	0
225	1	0	0	1	0	0	0	0	0	0	0	0	0	0	0	0	0
226	2	1	1	0	0	0	0	0	0	0	0	0	0	0	0	0	0
227	1	1	0	0	0	0	0	0	0	0	0	0	0	0	0	0	0
228	0	0	0	0	0	0	0	0	0	0	0	0	0	0	0	0	0
229	3	0	1	0	0	2	0	0	0	0	1	0	0	0	0	0	0
230	0	0	0	0	0	0	0	0	0	0	0	0	0	0	0	0	0
231	2	1	0	1	0	0	0	0	0	0	0	0	0	0	0	0	0
232	1	0	1	0	0	0	0	0	0	0	0	0	0	0	0	0	0
233	0	0	0	0	0	0	0	0	0	0	0	0	0	0	0	0	0
234	1	0	0	0	0	1	0	0	0	0	0	0	0	0	0	0	0
235	0	0	0	0	0	0	0	0	0	0	0	0	0	0	0	0	0
236	0	0	0	0	0	0	0	0	0	0	0	0	0	0	0	0	0
237	0	0	0	0	0	0	0	0	0	0	0	0	0	0	0	0	0
238	0	0	0	0	0	0	0	0	0	0	0	0	0	0	0	0	0
239	1	0	0	1	0	0	0	0	0	0	0	0	0	0	0	0	0
240	0	0	0	0	0	0	0	0	0	0	0	0	0	0	0	0	0
241	0	0	0	0	0	0	0	0	0	0	0	0	0	0	0	0	0
242	2	0	0	1	0	1	0	0	0	0	0	0	0	0	0	0	0
243	1	0	0	0	0	0	1	0	0	0	0	0	0	1	0	0	0
244	0	0	0	0	0	0	0	0	0	0	0	0	0	0	0	0	0
245	1	0	0	0	0	0	0	1	0	0	0	0	0	0	0	0	1
246	0	0	0	0	0	0	0	0	0	0	0	0	0	0	0	0	0
247	0	0	0	0	0	0	0	0	0	0	0	0	0	0	0	0	0
248	2	1	0	0	0	1	0	0	0	0	1	0	0	0	0	0	0
249	5	0	2	0	0	3	0	0	0	0	1	0	0	0	0	0	0
250	1	0	0	1	0	0	0	0	0	0	0	0	0	0	0	0	0
251	0	0	0	0	0	0	0	0	0	0	0	0	0	0	0	0	0
252	1	0	0	0	0	1	0	0	0	0	0	0	0	0	0	0	0
253	0	0	0	0	0	0	0	0	0	0	0	0	0	0	0	0	0
254	1	0	1	0	0	0	0	0	0	0	0	0	0	0	0	0	0
255	0	0	0	0	0	0	0	0	0	0	0	0	0	0	0	0	0
256	1	0	1	0	0	0	0	0	0	0	0	0	0	0	0	0	0
257	1	0	0	0	0	1	0	0	1	0	0	0	0	0	0	0	0
258	6	0	1	0	0	5	0	0	0	0	0	0	0	0	0	0	0
259	0	0	0	0	0	0	0	0	0	0	0	0	0	0	0	0	0
260	1	0	0	1	0	0	0	0	0	0	0	0	0	0	0	0	0
261	1	0	1	0	0	0	0	0	0	0	0	0	0	0	0	0	0
262	0	0	0	0	0	0	0	0	0	0	0	0	0	0	0	0	0
263	1	0	0	1	0	0	0	0	0	0	0	0	0	0	0	0	0
264	0	0	0	0	0	0	0	0	0	0	0	0	0	0	0	0	0
265	1	0	1	0	0	0	0	0	0	0	0	0	0	0	0	0	0
266	1	0	0	0	0	1	0	0	0	0	1	0	0	0	0	0	0
267	0	0	0	0	0	0	0	0	0	0	0	0	0	0	0	0	0
268	0	0	0	0	0	0	0	0	0	0	0	0	0	0	0	0	0
269	0	0	0	0	0	0	0	0	0	0	0	0	0	0	0	0	0
270	0	0	0	0	0	0	0	0	0	0	0	0	0	0	0	0	0
271	2	0	0	2	0	0	0	0	0	0	0	0	0	0	0	0	0
272	1	0	0	0	0	1	0	0	1	0	0	0	0	0	0	0	0
273	0	0	0	0	0	0	0	0	0	0	0	0	0	0	0	0	0
274	0	0	0	0	0	0	0	0	0	0	0	0	0	0	0	0	0
275	0	0	0	0	0	0	0	0	0	0	0	0	0	0	0	0	0
276	2	2	0	0	0	0	0	0	0	0	0	0	0	0	0	0	0
277	2	0	0	2	0	0	0	0	0	0	0	0	0	0	0	0	0
278	0	0	0	0	0	0	0	0	0	0	0	0	0	0	0	0	0
279	3	2	0	0	0	1	0	0	1	0	0	0	0	0	0	0	0
280	2	0	1	1	0	0	0	0	0	0	0	0	0	0	0	0	0
281	1	0	0	0	0	1	0	0	0	0	1	0	0	0	0	0	0
282	3	0	1	1	0	1	0	0	1	0	0	0	0	0	0	0	0
283	1	0	0	0	0	1	0	0	0	0	1	0	0	0	0	0	0
284	0	0	0	0	0	0	0	0	0	0	0	0	0	0	0	0	0
285	1	0	0	1	0	0	0	0	0	0	0	0	0	0	0	0	0
286	2	1	0	1	0	0	0	0	0	0	0	0	0	0	0	0	0
287	3	0	1	2	0	0	0	0	0	0	0	0	0	0	0	0	0
288	0	0	0	0	0	0	0	0	0	0	0	0	0	0	0	0	0
289	0	0	0	0	0	0	0	0	0	0	0	0	0	0	0	0	0
290	1	0	0	0	0	1	0	0	0	0	1	0	0	0	0	0	0
291	0	0	0	0	0	0	0	0	0	0	0	0	0	0	0	0	0
292	0	0	0	0	0	0	0	0	0	0	0	0	0	0	0	0	0
293	0	0	0	0	0	0	0	0	0	0	0	0	0	0	0	0	0
294	0	0	0	0	0	0	0	0	0	0	0	0	0	0	0	0	0
295	1	0	0	0	0	1	0	0	0	0	1	0	0	0	0	0	0
296	1	0	1	0	0	0	0	0	0	0	0	0	0	0	0	0	0
297	1	0	0	0	0	1	0	0	0	0	1	0	0	0	0	0	0
298	1	0	0	1	0	0	0	0	0	0	0	0	0	0	0	0	0
299	3	0	0	0	0	3	0	0	0	0	3	0	0	0	0	0	0
300	0	0	0	0	0	0	0	0	0	0	0	0	0	0	0	0	0
301	1	0	0	1	0	0	0	0	0	0	0	0	0	0	0	0	0
302	0	0	0	0	0	0	0	0	0	0	0	0	0	0	0	0	0
303	0	0	0	0	0	0	0	0	0	0	0	0	0	0	0	0	0
304	0	0	0	0	0	0	0	0	0	0	0	0	0	0	0	0	0
305	0	0	0	0	0	0	0	0	0	0	0	0	0	0	0	0	0
306	1	1	0	0	0	0	0	0	0	0	0	0	0	0	0	0	0
307	2	0	1	1	0	0	0	0	0	0	0	0	0	0	0	0	0
308	2	0	1	1	0	0	0	0	0	0	0	0	0	0	0	0	0
309	0	0	0	0	0	0	0	0	0	0	0	0	0	0	0	0	0
310	1	0	0	0	0	1	0	0	1	0	0	0	0	0	0	0	0
311	1	0	0	1	0	0	0	0	0	0	0	0	0	0	0	0	0
312	1	0	1	0	0	0	0	0	0	0	0	0	0	0	0	0	0
313	2	0	1	1	0	0	0	0	0	0	0	0	0	0	0	0	0
314	1	0	0	1	0	0	0	0	0	0	0	0	0	0	0	0	0
315	0	0	0	0	0	0	0	0	0	0	0	0	0	0	0	0	0
316	0	0	0	0	0	0	0	0	0	0	0	0	0	0	0	0	0
317	2	0	1	1	0	0	0	0	0	0	0	0	0	0	0	0	0
318	0	0	0	0	0	0	0	0	0	0	0	0	0	0	0	0	0
319	0	0	0	0	0	0	0	0	0	0	0	0	0	0	0	0	0
320	0	0	0	0	0	0	0	0	0	0	0	0	0	0	0	0	0
321	2	0	1	0	0	1	0	0	1	0	0	0	0	0	0	0	0
322	3	1	0	0	1	1	0	0	0	1	1	0	0	0	0	0	0
323	1	0	0	0	0	1	0	0	0	0	0	0	0	0	0	0	0
324	2	1	0	0	0	1	0	0	1	0	0	0	0	0	0	0	0
325	2	0	0	1	0	1	0	0	1	0	0	0	0	0	0	0	0
326	1	0	0	1	0	0	0	0	0	0	0	0	0	0	0	0	0
327	3	1	0	0	1	0	1	0	0	1	0	1	0	0	0	0	0
328	0	0	0	0	0	0	0	0	0	0	0	0	0	0	0	0	0
329	1	0	0	1	0	0	0	0	0	0	0	0	0	0	0	0	0
330	0	0	0	0	0	0	0	0	0	0	0	0	0	0	0	0	0
331	2	0	0	1	0	1	0	0	1	0	0	0	0	0	0	0	0
332	1	0	0	0	0	1	0	0	0	0	0	0	0	0	0	0	0
333	0	0	0	0	0	0	0	0	0	0	0	0	0	0	0	0	0
334	1	0	0	1	0	0	0	0	0	0	0	0	0	0	0	0	0
335	0	0	0	0	0	0	0	0	0	0	0	0	0	0	0	0	0
336	0	0	0	0	0	0	0	0	0	0	0	0	0	0	0	0	0
337	0	0	0	0	0	0	0	0	0	0	0	0	0	0	0	0	0
338	0	0	0	0	0	0	0	0	0	0	0	0	0	0	0	0	0
339	1	0	0	1	0	0	0	0	0	0	0	0	0	0	0	0	0
340	0	0	0	0	0	0	0	0	0	0	0	0	0	0	0	0	0
341	2	0	0	1	0	1	0	0	0	0	0	0	0	0	0	0	0
342	3	0	0	3	0	0	0	0	0	0	0	0	0	0	0	0	0
343	1	0	1	0	0	0	0	0	0	0	0	0	0	0	0	0	0
344	6	0	1	4	0	1	0	0	1	0	0	0	0	0	0	0	0
345	2	0	1	1	0	0	0	0	0	0	0	0	0	0	0	0	0
346	2	1	0	1	0	0	0	0	0	0	0	0	0	0	0	0	0
347	0	0	0	0	0	0	0	0	0	0	0	0	0	0	0	0	0
348	3	0	0	3	0	0	0	0	0	0	0	0	0	0	0	0	0
349	0	0	0	0	0	0	0	0	0	0	0	0	0	0	0	0	0
350	1	1	0	0	0	0	0	0	0	0	0	0	0	0	0	0	0
351	1	0	1	0	0	0	0	0	0	0	0	0	0	0	0	0	0
352	1	0	0	0	0	1	0	0	0	0	0	0	0	0	0	0	0
353	0	0	0	0	0	0	0	0	0	0	0	0	0	0	0	0	0
354	1	0	0	0	0	1	0	0	0	0	1	0	0	0	0	0	0
355	1	0	0	1	0	0	0	0	0	0	0	0	0	0	0	0	0
356	1	0	1	0	0	0	0	0	0	0	0	0	0	0	0	0	0
357	4	1	0	3	0	0	0	0	0	0	0	0	0	0	0	0	0
358	4	0	2	2	0	0	0	0	0	0	0	0	0	0	0	0	0
359	0	0	0	0	0	0	0	0	0	0	0	0	0	0	0	0	0
360	1	0	0	1	0	0	0	0	0	0	0	0	0	0	0	0	0
361	1	0	1	0	0	0	0	0	0	0	0	0	0	0	0	0	0
362	1	0	1	0	0	0	0	0	0	0	0	0	0	0	0	0	0
363	1	0	0	1	0	0	0	0	0	0	0	0	0	0	0	0	0
364	0	0	0	0	0	0	0	0	0	0	0	0	0	0	0	0	0
> 364	431	56	73	178	14	98	6	6	30	5	29	5	7	0	3	2	0
19
